# Supplementary material for: A New Compartmentalized Scale (PN) for Measuring Polarity Applied to Novel Ether-Functionalized Amino Acid Ionic Liquids
Source: Molecules. 2022 May 18;27(10):3231. doi: 10.3390/molecules27103231 (PMC9144623; doi:10.3390/molecules27103231)
Supplement: Supplementary file 1 [file molecules-27-03231-s001.zip]

Archive with 1 entries (1 files):
- molecules-1717613-supplementary.pdf
